# Supplementary material for: Changes in the anterior segment after cycloplegia with a biometer using swept-source optical coherence tomography
Source: PLoS One. 2017 Aug 14;12(8):e0183378. doi: 10.1371/journal.pone.0183378 (PMC5555612; doi:10.1371/journal.pone.0183378)
Supplement: S1 Table — (XLSX) [file pone.0183378.s001.xlsx]

## Sheet: Sheet1
Case	Age	Gender	Diagnosis	Before cycloplegia							After cycloplegia							Changes
				Axial length (mm)	Central cornea thickness (µm)	Anterior chamber depth (mm)	Lens thickness (mm)	Spherical power (D)	Cylinder power (D)	Spherical equivalent (D)	Axial length (mm)	Central cornea thickness (µm)	Anterior chamber depth (mm)	Lens thickness (mm)	Spherical power (D)	Cylinder power (D)	Spherical equivalent (D)	Axial length (mm)	Central cornea thickness (µm)	Anterior chamber depth (mm)	Lens thickness (mm)	Spherical power (D)	Cylinder power (D)	Spherical equivalent (D)
1	5	M	Exophoria	23.62	505	3.5	3.75	0.75	-0.25	0.625	23.6	508	3.79	3.43	0.5	0	0.5	-0.02	3	0.29	-0.32	-0.25	0.25	-0.125
2	4	F	Exophoria	22.84	528	3.41	4.02	-2.5	-0.75	-2.875	22.85	536	3.7	3.39	-0.5	-1	-1	0.01	8	0.29	-0.63	2	-0.25	1.875
3	7	M	Esotoropia	24.26	500	3.61	3.74	-1.5	-0.5	-1.75	24.24	520	3.95	3.42	0	-0.5	-0.25	-0.02	20	0.34	-0.32	1.5	0	1.5
4	4	F	Ametropic amblyopia	21.72	529	3.45	3.64	0.75	-2	-0.25	21.72	538	3.64	3.52	2.25	-1.75	1.375	0	9	0.19	-0.12	1.5	0.25	1.625
5	9	F	Anisometropic amblyopia	22.4	499	3.54	3.42	0	-1	-0.5	22.39	497	3.68	3.25	0	-1	-0.5	-0.01	-2	0.14	-0.17	0	0	0
6	6	F	Exophoria	22.41	579	3.25	3.65	1	-0.75	0.625	22.4	574	3.61	3.15	2.5	-1	2	-0.01	-5	0.36	-0.5	1.5	-0.25	1.375
7	6	F	Exophoria	21.96	510	3.47	3.56	1	-0.25	0.875	21.98	507	3.69	3.16	1.25	0	1.25	0.02	-3	0.22	-0.4	0.25	0.25	0.375
8	10	M	Anisometropic amblyopia	23.58	463	3.33	3.9	0.75	-0.25	0.625	23.57	462	3.7	3.53	1.25	-0.25	1.125	-0.01	-1	0.37	-0.37	0.5	0	0.5
9	14	F	Exophoria	23.44	491	3.54	3.69	-2	-0.5	-2.25	23.45	490	3.68	3.58	-2	-0.75	-2.375	0.01	-1	0.14	-0.11	0	-0.25	-0.125
10	7	F	Anisometropic amblyopia	21.28	556	2.87	4.33	2.75	-0.5	2.5	21.29	565	3.31	3.8	2.5	-0.5	2.25	0.01	9	0.44	-0.53	-0.25	0	-0.25
